# Supplementary material for: Analysis of Taste Quality Differences Between High and Low Grades of Ninghong Tea: From the Perspective of Sensory, Metabolite, and Taste Activity Values
Source: Foods. 2024 Dec 8;13(23):3957. doi: 10.3390/foods13233957 (PMC11641024; doi:10.3390/foods13233957)
Supplement: Supplementary file 1 [file foods-13-03957-s001.zip]

Archive with 1 entries (1 files):
- foods-3331640-supplementary.pdf
